# Supplementary material for: The patterns of admixture, divergence, and ancestry of African cattle populations determined from genome-wide SNP data
Source: BMC Genomics. 2020 Dec 7;21:869. doi: 10.1186/s12864-020-07270-x (PMC7720612; doi:10.1186/s12864-020-07270-x)
Supplement: Supplementary file 6 — Additional file 6: Table S1. Estimates (±SD) of FIS (diagonal) within the breeds and pairwise FST (above diagonal) values between the breeds. [file 12864_2020_7270_MOESM6_ESM.xlsx]

## Sheet: Sheet1
	Ayrshire	Friesian	Guernsey	Holstein	Jersey	Montbeliarde	Baoule	Lagunaire	Lagune	N'Dama	N'Dama1	N'Dama2	N'Dama3	Somba	Begait-Barka	Ethiopia Boran1	Danakil-Harar	Ethiopia Boran	Central Highland	Fogera	Iringa-Red	Keny Boran	Mpwapwa	Singida-White	SEAZ	Madagasca-Zebu	Ankule	Ankole-Watuse	Sheko	Sheko1	Africander	Borgou	Bororo	Djakore	Fulani	GobraxMaure	Gobra	Kuri	Maure	Oulmes	Tuli	Gir	Nelore	Sahiwal	Guzerat
Ayrshire	-0.027	0.098 (±0.118)	0.15 (±0.154)	0.124 (±0.136)	0.172 (±0.166)	0.142 (±0.147)	0.266 (±0.212)	0.267 (±0.236)	0.305 (±0.227)	0.269 (±0.213)	0.262 (±0.211)	0.269 (±0.213)	0.24 (±0.202)	0.246 (±0.204)	0.286 (±0.219)	0.287 (±0.221)	0.299 (±0.224)	0.296 (±0.223)	0.231 (±0.192)	0.284 (±0.218)	0.292 (±0.228)	0.329 (±0.237)	0.309 (±0.228)	0.296 (±0.224)	0.274 (±0.215)	0.327 (±0.237)	0.251 (±0.206)	0.256 (±0.24)	0.244 (±0.204)	0.246 (±0.204)	0.261 (±0.251)	0.221 (±0.192)	0.258 (±0.209)	0.231 (±0.218)	0.266 (±0.213)	0.242 (±0.213)	0.254 (±0.23)	0.225 (±0.194)	0.248 (±0.211)	0.155 (±0.155)	0.181 (±0.222)	0.394 (±0.259)	0.399 (±0.261)	0.39 (±0.257)	0.353 (±0.262)
Friesian		-0.004	0.117 (±0.132)	0.078 (±0.104)	0.142 (±0.147)	0.107 (±0.125)	0.23 (±0.192)	0.228 (±0.212)	0.269 (±0.207)	0.234 (±0.194)	0.226 (±0.191)	0.233 (±0.195)	0.203 (±0.182)	0.211 (±0.185)	0.246 (±0.198)	0.243 (±0.198)	0.258 (±0.205)	0.254 (±0.203)	0.19 (±0.168)	0.243 (±0.198)	0.246 (±0.203)	0.287 (±0.218)	0.266 (±0.206)	0.253 (±0.202)	0.231 (±0.193)	0.284 (±0.216)	0.21 (±0.185)	0.208 (±0.208)	0.203 (±0.182)	0.206 (±0.184)	0.216 (±0.221)	0.182 (±0.172)	0.217 (±0.187)	0.186 (±0.19)	0.224 (±0.191)	0.199 (±0.187)	0.22 (±0.218)	0.186 (±0.174)	0.203 (±0.187)	0.121 (±0.135)	0.136 (±0.19)	0.348 (±0.237)	0.353 (±0.238)	0.345 (±0.235)	0.301 (±0.231)
Guernsey			0.023	0.147 (±0.152)	0.161 (±0.159)	0.143 (±0.149)	0.266 (±0.212)	0.271 (±0.242)	0.305 (±0.227)	0.27 (±0.215)	0.264 (±0.214)	0.269 (±0.214)	0.24 (±0.203)	0.246 (±0.204)	0.29 (±0.22)	0.29 (±0.223)	0.303 (±0.226)	0.299 (±0.224)	0.237 (±0.194)	0.287 (±0.22)	0.297 (±0.231)	0.333 (±0.239)	0.317 (±0.232)	0.3 (±0.226)	0.277 (±0.216)	0.331 (±0.24)	0.252 (±0.207)	0.26 (±0.245)	0.246 (±0.205)	0.249 (±0.206)	0.265 (±0.257)	0.221 (±0.192)	0.26 (±0.21)	0.235 (±0.222)	0.267 (±0.213)	0.246 (±0.216)	0.253 (±0.227)	0.225 (±0.194)	0.251 (±0.214)	0.156 (±0.157)	0.186 (±0.23)	0.402 (±0.262)	0.407 (±0.265)	0.398 (±0.261)	0.363 (±0.267)
Holstein				-0.025	0.17 (±0.166)	0.136 (±0.144)	0.253 (±0.205)	0.25 (±0.225)	0.291 (±0.218)	0.257 (±0.206)	0.249 (±0.204)	0.256 (±0.205)	0.227 (±0.194)	0.235 (±0.197)	0.275 (±0.212)	0.273 (±0.214)	0.288 (±0.219)	0.285 (±0.216)	0.219 (±0.183)	0.273 (±0.212)	0.279 (±0.22)	0.317 (±0.231)	0.299 (±0.222)	0.285 (±0.218)	0.262 (±0.208)	0.314 (±0.23)	0.237 (±0.199)	0.239 (±0.23)	0.231 (±0.197)	0.234 (±0.197)	0.244 (±0.239)	0.208 (±0.185)	0.246 (±0.202)	0.216 (±0.209)	0.253 (±0.205)	0.229 (±0.204)	0.246 (±0.228)	0.213 (±0.187)	0.234 (±0.203)	0.148 (±0.152)	0.166 (±0.212)	0.381 (±0.25)	0.386 (±0.252)	0.378 (±0.25)	0.339 (±0.253)
Jersey					-0.003	0.166 (±0.161)	0.291 (±0.224)	0.299 (±0.257)	0.332 (±0.239)	0.294 (±0.226)	0.29 (±0.227)	0.294 (±0.225)	0.266 (±0.217)	0.271 (±0.216)	0.311 (±0.23)	0.313 (±0.234)	0.324 (±0.236)	0.321 (±0.235)	0.258 (±0.205)	0.308 (±0.23)	0.32 (±0.242)	0.354 (±0.248)	0.338 (±0.243)	0.322 (±0.237)	0.299 (±0.228)	0.355 (±0.251)	0.276 (±0.218)	0.289 (±0.26)	0.271 (±0.217)	0.272 (±0.217)	0.296 (±0.272)	0.245 (±0.203)	0.284 (±0.221)	0.261 (±0.234)	0.291 (±0.224)	0.271 (±0.228)	0.271 (±0.235)	0.25 (±0.206)	0.275 (±0.225)	0.178 (±0.169)	0.217 (±0.246)	0.421 (±0.272)	0.427 (±0.273)	0.419 (±0.271)	0.385 (±0.278)
Montbeliarde						-0.041	0.247 (±0.202)	0.251 (±0.229)	0.286 (±0.217)	0.251 (±0.204)	0.245 (±0.203)	0.252 (±0.204)	0.222 (±0.192)	0.227 (±0.193)	0.272 (±0.21)	0.272 (±0.213)	0.285 (±0.217)	0.282 (±0.215)	0.219 (±0.184)	0.269 (±0.21)	0.278 (±0.221)	0.315 (±0.23)	0.301 (±0.225)	0.282 (±0.217)	0.257 (±0.206)	0.313 (±0.23)	0.233 (±0.196)	0.243 (±0.233)	0.227 (±0.195)	0.229 (±0.195)	0.249 (±0.244)	0.202 (±0.181)	0.243 (±0.2)	0.215 (±0.21)	0.25 (±0.204)	0.226 (±0.204)	0.236 (±0.218)	0.206 (±0.183)	0.232 (±0.203)	0.135 (±0.143)	0.17 (±0.218)	0.384 (±0.255)	0.389 (±0.256)	0.381 (±0.253)	0.344 (±0.257)
Baoule							-0.021	0.112 (±0.16)	0.123 (±0.131)	0.085 (±0.106)	0.086 (±0.112)	0.112 (±0.125)	0.061 (±0.092)	0.039 (±0.068)	0.272 (±0.208)	0.289 (±0.222)	0.286 (±0.215)	0.284 (±0.215)	0.228 (±0.185)	0.266 (±0.207)	0.294 (±0.233)	0.322 (±0.235)	0.34 (±0.244)	0.288 (±0.221)	0.255 (±0.205)	0.327 (±0.24)	0.204 (±0.181)	0.258 (±0.251)	0.206 (±0.184)	0.208 (±0.184)	0.246 (±0.257)	0.121 (±0.13)	0.227 (±0.192)	0.184 (±0.205)	0.23 (±0.195)	0.209 (±0.202)	0.184 (±0.156)	0.146 (±0.145)	0.217 (±0.199)	0.171 (±0.16)	0.191 (±0.24)	0.431 (±0.279)	0.436 (±0.281)	0.424 (±0.276)	0.405 (±0.286)
Lagunaire								0.025	-0.006 (±0.075)	0.133 (±0.177)	0.135 (±0.178)	0.168 (±0.194)	0.109 (±0.157)	0.083 (±0.139)	0.297 (±0.25)	0.316 (±0.263)	0.313 (±0.259)	0.31 (±0.258)	0.244 (±0.22)	0.29 (±0.247)	0.328 (±0.267)	0.357 (±0.284)	0.37 (±0.288)	0.316 (±0.262)	0.28 (±0.242)	0.364 (±0.289)	0.228 (±0.222)	0.295 (±0.27)	0.227 (±0.217)	0.228 (±0.218)	0.292 (±0.279)	0.147 (±0.168)	0.249 (±0.227)	0.211 (±0.221)	0.256 (±0.23)	0.233 (±0.223)	0.207 (±0.2)	0.167 (±0.183)	0.239 (±0.224)	0.182 (±0.189)	0.211 (±0.24)	0.484 (±0.329)	0.492 (±0.33)	0.477 (±0.325)	0.463 (±0.321)
Lagune									0.004	0.145 (±0.147)	0.149 (±0.155)	0.178 (±0.166)	0.127 (±0.139)	0.1 (±0.115)	0.317 (±0.23)	0.337 (±0.243)	0.331 (±0.236)	0.329 (±0.237)	0.271 (±0.206)	0.311 (±0.228)	0.346 (±0.255)	0.367 (±0.254)	0.386 (±0.264)	0.335 (±0.242)	0.303 (±0.228)	0.373 (±0.259)	0.254 (±0.205)	0.316 (±0.278)	0.256 (±0.208)	0.257 (±0.207)	0.308 (±0.289)	0.174 (±0.16)	0.275 (±0.215)	0.243 (±0.235)	0.28 (±0.217)	0.265 (±0.229)	0.224 (±0.178)	0.194 (±0.172)	0.271 (±0.225)	0.214 (±0.181)	0.251 (±0.27)	0.476 (±0.297)	0.482 (±0.299)	0.47 (±0.294)	0.458 (±0.307)
N'Dama										0.011	-0.017 (±0.021)	0.099 (±0.118)	0.03 (±0.069)	0.067 (±0.092)	0.281 (±0.213)	0.297 (±0.226)	0.295 (±0.22)	0.292 (±0.219)	0.236 (±0.19)	0.274 (±0.211)	0.304 (±0.238)	0.332 (±0.239)	0.349 (±0.248)	0.297 (±0.226)	0.264 (±0.21)	0.335 (±0.244)	0.211 (±0.185)	0.264 (±0.256)	0.213 (±0.189)	0.215 (±0.188)	0.251 (±0.263)	0.133 (±0.139)	0.234 (±0.196)	0.186 (±0.21)	0.238 (±0.199)	0.214 (±0.207)	0.186 (±0.154)	0.151 (±0.149)	0.225 (±0.205)	0.173 (±0.161)	0.194 (±0.245)	0.44 (±0.282)	0.445 (±0.284)	0.433 (±0.28)	0.415 (±0.291)
N'Dama1											-0.005	0.1 (±0.122)	0.03 (±0.072)	0.067 (±0.097)	0.279 (±0.215)	0.296 (±0.228)	0.293 (±0.222)	0.29 (±0.221)	0.232 (±0.19)	0.272 (±0.212)	0.303 (±0.237)	0.331 (±0.242)	0.349 (±0.251)	0.296 (±0.227)	0.261 (±0.21)	0.336 (±0.247)	0.208 (±0.185)	0.264 (±0.25)	0.21 (±0.187)	0.212 (±0.187)	0.252 (±0.257)	0.131 (±0.137)	0.232 (±0.195)	0.184 (±0.203)	0.236 (±0.198)	0.211 (±0.202)	0.186 (±0.159)	0.148 (±0.149)	0.222 (±0.201)	0.169 (±0.159)	0.192 (±0.234)	0.446 (±0.287)	0.452 (±0.289)	0.439 (±0.284)	0.419 (±0.291)
N'Dama2												-0.109	0.083 (±0.11)	0.095 (±0.114)	0.244 (±0.195)	0.262 (±0.209)	0.257 (±0.203)	0.255 (±0.203)	0.203 (±0.172)	0.238 (±0.194)	0.268 (±0.218)	0.297 (±0.225)	0.312 (±0.231)	0.26 (±0.208)	0.23 (±0.192)	0.303 (±0.23)	0.188 (±0.172)	0.248 (±0.242)	0.187 (±0.172)	0.188 (±0.173)	0.244 (±0.251)	0.118 (±0.129)	0.201 (±0.177)	0.168 (±0.19)	0.206 (±0.182)	0.187 (±0.187)	0.161 (±0.149)	0.137 (±0.141)	0.193 (±0.183)	0.184 (±0.167)	0.19 (±0.233)	0.402 (±0.266)	0.408 (±0.268)	0.396 (±0.263)	0.377 (±0.268)
N'Dama3													-0.011	0.044 (±0.08)	0.228 (±0.189)	0.244 (±0.203)	0.242 (±0.198)	0.239 (±0.197)	0.184 (±0.164)	0.221 (±0.187)	0.248 (±0.209)	0.281 (±0.221)	0.298 (±0.228)	0.243 (±0.201)	0.21 (±0.183)	0.286 (±0.224)	0.162 (±0.161)	0.213 (±0.22)	0.161 (±0.159)	0.163 (±0.16)	0.204 (±0.228)	0.088 (±0.109)	0.18 (±0.167)	0.133 (±0.168)	0.184 (±0.171)	0.158 (±0.168)	0.142 (±0.136)	0.106 (±0.123)	0.168 (±0.168)	0.147 (±0.148)	0.148 (±0.208)	0.394 (±0.266)	0.4 (±0.268)	0.386 (±0.263)	0.361 (±0.263)
Somba														0.049	0.245 (±0.195)	0.26 (±0.209)	0.259 (±0.203)	0.256 (±0.202)	0.201 (±0.171)	0.237 (±0.193)	0.263 (±0.218)	0.295 (±0.222)	0.312 (±0.232)	0.26 (±0.208)	0.226 (±0.191)	0.298 (±0.227)	0.176 (±0.166)	0.222 (±0.233)	0.176 (±0.169)	0.178 (±0.169)	0.209 (±0.238)	0.092 (±0.112)	0.197 (±0.176)	0.15 (±0.186)	0.2 (±0.178)	0.177 (±0.185)	0.16 (±0.141)	0.116 (±0.128)	0.186 (±0.183)	0.15 (±0.15)	0.156 (±0.224)	0.402 (±0.267)	0.407 (±0.269)	0.394 (±0.263)	0.372 (±0.272)
Begait-Barka															0.023	0.039 (±0.064)	0.009 (±0.031)	0.014 (±0.037)	0.009 (±0.033)	0.008 (±0.031)	0.038 (±0.071)	0.052 (±0.07)	0.065 (±0.084)	0.02 (±0.046)	0.015 (±0.042)	0.087 (±0.099)	0.072 (±0.091)	0.137 (±0.178)	0.038 (±0.067)	0.039 (±0.067)	0.192 (±0.217)	0.074 (±0.092)	0.026 (±0.054)	0.061 (±0.114)	0.04 (±0.066)	0.037 (±0.083)	0.028 (±0.042)	0.076 (±0.095)	0.022 (±0.063)	0.241 (±0.194)	0.152 (±0.209)	0.087 (±0.093)	0.094 (±0.096)	0.083 (±0.09)	0.07 (±0.1)
Ethiopia Boran1																-0.014	0.038 (±0.065)	0.036 (±0.063)	0.035 (±0.059)	0.04 (±0.066)	0.064 (±0.094)	0.076 (±0.094)	0.092 (±0.105)	0.046 (±0.073)	0.039 (±0.068)	0.109 (±0.12)	0.093 (±0.111)	0.159 (±0.194)	0.062 (±0.091)	0.064 (±0.091)	0.213 (±0.234)	0.097 (±0.112)	0.056 (±0.083)	0.089 (±0.139)	0.07 (±0.092)	0.067 (±0.108)	0.055 (±0.079)	0.1 (±0.116)	0.053 (±0.092)	0.245 (±0.201)	0.168 (±0.22)	0.127 (±0.125)	0.134 (±0.128)	0.122 (±0.122)	0.107 (±0.126)
Danakil-Harar																	0.013	0.012 (±0.035)	0.015 (±0.039)	0.013 (±0.037)	0.041 (±0.076)	0.052 (±0.07)	0.069 (±0.088)	0.021 (±0.047)	0.018 (±0.045)	0.089 (±0.101)	0.08 (±0.098)	0.147 (±0.187)	0.045 (±0.076)	0.047 (±0.076)	0.205 (±0.227)	0.085 (±0.101)	0.033 (±0.061)	0.072 (±0.127)	0.049 (±0.074)	0.047 (±0.094)	0.036 (±0.049)	0.086 (±0.103)	0.03 (±0.072)	0.255 (±0.201)	0.166 (±0.221)	0.09 (±0.096)	0.097 (±0.099)	0.086 (±0.093)	0.073 (±0.104)
Ethiopia Boran																		0.003	0.017 (±0.041)	0.016 (±0.04)	0.041 (±0.075)	0.048 (±0.067)	0.072 (±0.089)	0.021 (±0.048)	0.017 (±0.045)	0.088 (±0.101)	0.078 (±0.097)	0.145 (±0.185)	0.045 (±0.075)	0.047 (±0.075)	0.203 (±0.225)	0.085 (±0.101)	0.037 (±0.065)	0.074 (±0.126)	0.051 (±0.078)	0.049 (±0.094)	0.038 (±0.053)	0.087 (±0.104)	0.033 (±0.074)	0.251 (±0.2)	0.162 (±0.217)	0.098 (±0.102)	0.105 (±0.105)	0.092 (±0.098)	0.081 (±0.108)
Central Highland																			0.009	0.009 (±0.034)	0.035 (±0.064)	0.055 (±0.071)	0.065 (±0.081)	0.021 (±0.046)	0.012 (±0.039)	0.081 (±0.093)	0.053 (±0.074)	0.105 (±0.148)	0.023 (±0.052)	0.025 (±0.053)	0.149 (±0.185)	0.053 (±0.074)	0.022 (±0.048)	0.043 (±0.094)	0.036 (±0.06)	0.028 (±0.069)	0.023 (±0.05)	0.055 (±0.078)	0.017 (±0.054)	0.19 (±0.169)	0.104 (±0.169)	0.102 (±0.101)	0.109 (±0.104)	0.098 (±0.097)	0.081 (±0.1)
Fogera																				0.01	0.039 (±0.073)	0.055 (±0.074)	0.07 (±0.088)	0.02 (±0.048)	0.013 (±0.041)	0.087 (±0.101)	0.066 (±0.088)	0.132 (±0.176)	0.032 (±0.063)	0.034 (±0.063)	0.185 (±0.214)	0.07 (±0.091)	0.027 (±0.056)	0.059 (±0.116)	0.041 (±0.068)	0.038 (±0.085)	0.029 (±0.046)	0.073 (±0.095)	0.023 (±0.065)	0.235 (±0.193)	0.146 (±0.209)	0.098 (±0.101)	0.104 (±0.103)	0.093 (±0.098)	0.081 (±0.108)
Iringa-Red																					-0.041	0.082 (±0.109)	0.096 (±0.115)	0.036 (±0.072)	0.032 (±0.069)	0.115 (±0.133)	0.087 (±0.111)	0.16 (±0.193)	0.057 (±0.091)	0.06 (±0.092)	0.216 (±0.236)	0.095 (±0.114)	0.057 (±0.088)	0.093 (±0.142)	0.071 (±0.099)	0.067 (±0.11)	0.055 (±0.085)	0.1 (±0.118)	0.054 (±0.095)	0.249 (±0.208)	0.171 (±0.216)	0.138 (±0.144)	0.146 (±0.148)	0.132 (±0.138)	0.119 (±0.139)
Keny Boran																						-0.046	0.11 (±0.116)	0.059 (±0.08)	0.056 (±0.079)	0.128 (±0.13)	0.119 (±0.128)	0.192 (±0.223)	0.086 (±0.11)	0.087 (±0.109)	0.255 (±0.262)	0.125 (±0.132)	0.078 (±0.098)	0.121 (±0.169)	0.093 (±0.109)	0.093 (±0.132)	0.073 (±0.083)	0.127 (±0.135)	0.077 (±0.112)	0.287 (±0.218)	0.214 (±0.254)	0.136 (±0.128)	0.144 (±0.132)	0.132 (±0.125)	0.122 (±0.141)
Mpwapwa																							-0.012	0.077 (±0.096)	0.076 (±0.094)	0.147 (±0.142)	0.142 (±0.14)	0.207 (±0.22)	0.108 (±0.119)	0.11 (±0.12)	0.268 (±0.263)	0.14 (±0.137)	0.087 (±0.103)	0.134 (±0.166)	0.103 (±0.114)	0.102 (±0.132)	0.085 (±0.104)	0.143 (±0.139)	0.085 (±0.113)	0.282 (±0.217)	0.221 (±0.244)	0.107 (±0.112)	0.116 (±0.117)	0.09 (±0.102)	0.091 (±0.117)
Singida-White																								0.011	0.014 (±0.045)	0.093 (±0.108)	0.076 (±0.097)	0.145 (±0.186)	0.045 (±0.077)	0.047 (±0.078)	0.206 (±0.23)	0.088 (±0.105)	0.043 (±0.072)	0.08 (±0.132)	0.057 (±0.083)	0.055 (±0.099)	0.043 (±0.061)	0.091 (±0.11)	0.039 (±0.081)	0.252 (±0.202)	0.164 (±0.217)	0.109 (±0.113)	0.116 (±0.116)	0.103 (±0.108)	0.09 (±0.117)
SEAZ																									0.01	0.085 (±0.102)	0.049 (±0.077)	0.117 (±0.165)	0.028 (±0.063)	0.03 (±0.064)	0.177 (±0.21)	0.066 (±0.089)	0.032 (±0.063)	0.059 (±0.114)	0.045 (±0.073)	0.039 (±0.085)	0.031 (±0.053)	0.068 (±0.092)	0.026 (±0.069)	0.224 (±0.189)	0.134 (±0.199)	0.114 (±0.117)	0.122 (±0.12)	0.108 (±0.111)	0.094 (±0.117)
Madagasca-Zebu																										0.015	0.137 (±0.14)	0.212 (±0.232)	0.108 (±0.124)	0.109 (±0.123)	0.268 (±0.271)	0.138 (±0.14)	0.101 (±0.115)	0.138 (±0.177)	0.116 (±0.125)	0.116 (±0.145)	0.093 (±0.102)	0.141 (±0.142)	0.1 (±0.127)	0.286 (±0.219)	0.225 (±0.256)	0.185 (±0.161)	0.195 (±0.166)	0.18 (±0.159)	0.169 (±0.169)
Ankule																											-0.012	0.09 (±0.148)	0.045 (±0.078)	0.048 (±0.079)	0.144 (±0.193)	0.062 (±0.09)	0.064 (±0.09)	0.068 (±0.122)	0.075 (±0.098)	0.063 (±0.104)	0.055 (±0.082)	0.063 (±0.091)	0.059 (±0.096)	0.189 (±0.173)	0.102 (±0.188)	0.208 (±0.173)	0.215 (±0.175)	0.2 (±0.168)	0.181 (±0.169)
Ankole-Watuse																												-0.053	0.108 (±0.159)	0.11 (±0.16)	0.214 (±0.247)	0.112 (±0.161)	0.122 (±0.168)	0.125 (±0.179)	0.135 (±0.177)	0.123 (±0.172)	0.109 (±0.172)	0.113 (±0.161)	0.118 (±0.168)	0.207 (±0.216)	0.147 (±0.214)	0.302 (±0.269)	0.31 (±0.271)	0.294 (±0.264)	0.274 (±0.248)
Sheko																													0.002	-0.027 (±0.008)	0.141 (±0.189)	0.045 (±0.077)	0.037 (±0.071)	0.046 (±0.104)	0.048 (±0.08)	0.038 (±0.085)	0.031 (±0.062)	0.049 (±0.081)	0.03 (±0.074)	0.186 (±0.173)	0.097 (±0.179)	0.167 (±0.153)	0.173 (±0.156)	0.16 (±0.148)	0.14 (±0.144)
Sheko1																														0.001	0.144 (±0.19)	0.047 (±0.078)	0.039 (±0.071)	0.048 (±0.107)	0.05 (±0.08)	0.04 (±0.086)	0.033 (±0.062)	0.051 (±0.082)	0.032 (±0.075)	0.188 (±0.173)	0.1 (±0.182)	0.167 (±0.152)	0.174 (±0.155)	0.16 (±0.147)	0.141 (±0.146)
Africander																															0.022	0.132 (±0.182)	0.166 (±0.204)	0.157 (±0.211)	0.178 (±0.211)	0.162 (±0.206)	0.146 (±0.195)	0.135 (±0.185)	0.16 (±0.203)	0.205 (±0.222)	0.117 (±0.211)	0.38 (±0.314)	0.389 (±0.316)	0.372 (±0.309)	0.353 (±0.295)
Borgou																																0.006	0.038 (±0.067)	0.029 (±0.087)	0.044 (±0.073)	0.034 (±0.078)	0.029 (±0.054)	0.027 (±0.061)	0.034 (±0.073)	0.147 (±0.148)	0.086 (±0.176)	0.207 (±0.17)	0.212 (±0.171)	0.2 (±0.166)	0.175 (±0.162)
Bororo																																	0.025	0.037 (±0.097)	0.013 (±0.045)	0.023 (±0.07)	0.015 (±0.04)	0.042 (±0.073)	0.012 (±0.056)	0.204 (±0.179)	0.124 (±0.194)	0.127 (±0.125)	0.135 (±0.128)	0.123 (±0.122)	0.104 (±0.121)
Djakore																																		0.006	0.048 (±0.107)	0.025 (±0.096)	0.015 (±0.067)	0.036 (±0.095)	0.021 (±0.09)	0.167 (±0.184)	0.1 (±0.184)	0.208 (±0.21)	0.217 (±0.213)	0.201 (±0.205)	0.176 (±0.186)
Fulani																																			-0.006	0.034 (±0.081)	0.026 (±0.051)	0.054 (±0.083)	0.024 (±0.066)	0.21 (±0.182)	0.136 (±0.203)	0.146 (±0.137)	0.153 (±0.14)	0.141 (±0.134)	0.123 (±0.134)
GobraxMaure																																				0.007	0.007 (±0.048)	0.041 (±0.085)	0.009 (±0.067)	0.185 (±0.184)	0.111 (±0.184)	0.156 (±0.166)	0.165 (±0.169)	0.15 (±0.161)	0.127 (±0.148)
Gobra																																					0.024	0.035 (±0.063)	0.002 (±0.036)	0.19 (±0.188)	0.107 (±0.221)	0.117 (±0.104)	0.122 (±0.108)	0.113 (±0.103)	0.1 (±0.116)
Kuri																																						0.004	0.038 (±0.078)	0.154 (±0.153)	0.09 (±0.18)	0.208 (±0.171)	0.214 (±0.173)	0.202 (±0.168)	0.178 (±0.163)
Maure																																							0.043	0.192 (±0.183)	0.113 (±0.184)	0.13 (±0.143)	0.137 (±0.145)	0.124 (±0.138)	0.101 (±0.128)
Oulmes																																								-0.024	0.133 (±0.195)	0.371 (±0.251)	0.376 (±0.252)	0.366 (±0.247)	0.33 (±0.252)
Tuli																																									-0.015	0.335 (±0.29)	0.344 (±0.292)	0.328 (±0.286)	0.293 (±0.263)
Gir																																										0.009	0.078 (±0.096)	0.073 (±0.09)	0.06 (±0.108)
Nelore																																											0.009	0.083 (±0.097)	0.077 (±0.118)
Sahiwal																																												-0.006	0.072 (±0.114)
Guzerat																																													-0.004
